# Supplementary material for: Metagenomic investigation of the microbial diversity in a chrysotile asbestos mine pit pond, Lowell, Vermont, USA
Source: Genom Data. 2016 Nov 5;10:158–64. doi: 10.1016/j.gdata.2016.11.004 (PMC5121135; doi:10.1016/j.gdata.2016.11.004)
Supplement: Supplementary file 1 — Phylograms depicting the lowest common ancestor taxonomic profile for Human Microbiome Project (HMP) control sample 902 (SF1) and CosmidID’s constructed freshwater sample from the Delaware River (SF2) generated in MEGAN 5.7.10 software [7]. The number of reads associated with each taxonomic classification is shown. The minimum-support percent threshold in MEGAN analyses was set to 0.5%. [file mmc1.zip]

Archive with 7 entries (4 files):
- Supplementary_SF1-2_Control_trees/
- Supplementary_SF1-2_Control_trees/SF1_HMP_MEGAN_tree.eps
- __MACOSX/
- __MACOSX/Supplementary_SF1-2_Control_trees/
- __MACOSX/Supplementary_SF1-2_Control_trees/._SF1_HMP_MEGAN_tree.eps
- Supplementary_SF1-2_Control_trees/SF2_Delaware_MEGAN_tree.eps
- __MACOSX/Supplementary_SF1-2_Control_trees/._SF2_Delaware_MEGAN_tree.eps
