# Supplementary material for: Metagenomic investigation of the microbial diversity in a chrysotile asbestos mine pit pond, Lowell, Vermont, USA
Source: Genom Data. 2016 Nov 5;10:158–64. doi: 10.1016/j.gdata.2016.11.004 (PMC5121135; doi:10.1016/j.gdata.2016.11.004)
Supplement: Supplementary file 2 — Ecological metadata (ST1) and normalized read counts for each taxonomic rank (ST2-8) based on lowest common ancestor results from MEGAN v5.7.10 [7]. The minimum-support percent threshold in MEGAN analyses was set to 0.5%. [file mmc2.xlsx]

## Sheet: ST1 - water chemistry
BioProject	BioSample	SRA	Site	GPS Coordinates	Elevation (Meters)	Depth (Meters)	Sample name	pH	Temperature (⁰C)	Dissolved oxygen (% saturation)	Dissolved oxygen (mg/L)	Conductivity (µS)	PAR (µM/m2-sec)	PAR (µM/m2-sec) (log10)	PAR (µM/m2-sec) (ln)
PRJNA277916	SAMN03400196	SRS872561	1	44°45'53.1''N, 72°31'36.5''W	369	0.5	1-S	8.87	23.4	111.5	130.9	270	400	2.602	5.991
PRJNA277916	SAMN03400197	SRS963552		44°45'53.1''N, 72°31'36.5''W	369	3.5	1-M	9.2	18.55	132	140.6	294.8	750	2.875	6.62
N/A	N/A	N/A		44°45'53.1''N, 72°31'36.5''W	369	25	1-B	9.38	5.96	86.6	70.01	357.5	0.03	-1.523	-3.507
PRJNA277916	SAMN03400198	SRS962537	2	44°45'56.3''N, 72°31'38.5''W	367	0.5	2-S	8.66	23.45	138	162.9	270.5	300-550	log10 of median, 2.628	ln of median, 6.052
PRJNA277916	SAMN03400199	SRS963574		44°45'56.3''N, 72°31'38.5''W	367	3.5	2-M	8.96	20.94	166.2	185.6	294.8	135	2.13	4.905
PRJNA277916	SAMN03400200	SRS963611		44°45'56.3''N, 72°31'38.5''W	367	25	2-B	9.08	5.94	106.3	87.1	358.3	0.06	-1.222	-2.813
PRJNA277916	SAMN03400201	SRS963313	3	44°45'56.4''N, 72°31'38.8''W	365	0.5	3-S	8.75	23.73	141.6	167.5	273.4	15.8	1.199	2.76
PRJNA277916	SAMN03400202	SRS963594		44°45'56.4''N, 72°31'38.8''W	365	3.5	3-M	8.76	21.3	149.2	170.2	277.7	6.48	0.812	1.869
PRJNA277916	SAMN03400203	SRS963627		44°45'56.4''N, 72°31'38.8''W	365	25	3-B	9.07	6.18	129.7	104.8	338.9	0	N/A	N/A

## Sheet: ST2 - Phylum
Phylum	1-S	2-S	3-S	1-M	2-M	3-M	2-B	3-B
Actinobacteria	373871	332856	326695	409809	319778	445572	128251	96304
Armatimonadetes	0	0	0	0	0	0	8138	0
Bacteroidetes	25847	86878	39296	19471	74746	69040	28911	32182
Verrucomicrobia	0	0	0	0	0	0	8167	6488
Cyanobacteria	0	0	0	6012	0	0	13691	16479
environmental samples	0	0	0	0	0	0	5881	5306
Firmicutes	0	0	0	0	0	0	4859	0
Nitrospirae	0	0	0	0	0	0	4609	0
Planctomycetes	4597	10122	0	0	0	0	57311	67907
Proteobacteria	330203	309317	372218	244105	360675	241524	324540	405250
Eukaryota	6088	5122	6674	7833	8385	0	5511	0

## Sheet: ST3 - Class
Class	1-S	2-S	3-S	1-M	2-M	3-M	2-B	3-B
Actinobacteria	373871	332856	326695	409809	319778	445572	128251	96304
Cytophagia	8052	28561	10468	4481	15885	7302	4732	5566
Flavobacteriia	0	0	0	0	5230	6218	5917	6353
Sphingobacteriia	0	10013	4918	0	8274	8284	0	0
Nitrospira <class>	0	0	0	0	0	0	4609	0
Planctomycetia	4553	10008	0	0	0	0	56836	67380
Alphaproteobacteria	143534	70575	105890	110746	52504	45000	133851	95580
Betaproteobacteria	124454	170161	187673	87245	146073	91711	90204	85707
Deltaproteobacteria	0	0	0	0	0	0	4260	0
Gammaproteobacteria	8426	9005	12935	7025	110825	69452	31956	165572

## Sheet: ST4 - Order
Order	1-S	2-S	3-S	1-M	2-M	3-M	2-B	3-B
Acidimicrobiales	8268	0	5320	16450	6061	11825	0	0
Actinomycetales	36289	35996	32987	46210	36996	53937	22647	14011
Cytophagales	8051	28558	10467	4481	15884	7301	4730	5565
Flavobacteriales	0	0	0	0	4910	5854	5668	6098
Sphingobacteriales	0	10003	4911	0	8264	8278	0	0
Chroococcales	0	0	0	0	0	0	8138	10022
Nitrospirales	0	0	0	0	0	0	4609	0
Planctomycetales	4508	9907	0	0	0	0	56166	66541
Rhizobiales	9513	0	5259	5272	0	0	21333	12732
Rhodobacterales	6169	5804	8213	0	0	0	16606	14343
Rhodospirillales	0	0	0	0	0	0	34203	23324
Sphingomonadales	77507	34898	53640	63314	28983	26015	18438	14927
Burkholderiales	65392	83858	103843	40689	64271	26466	47055	41715
Methylophilales	0	8454	8251	0	0	0	0	0
Enterobacteriales	0	0	6593	0	92512	0	0	12620
Legionellales	0	0	0	0	0	0	6508	4682
Pseudomonadales	0	0	0	0	5251	63532	10786	132293

## Sheet: ST5 - Family
Family	1-S	2-S	3-S	1-M	2-M	3-M	2-B	3-B
Acidimicrobiaceae	8268	0	5320	16450	6061	11825	0	0
Microbacteriaceae	7276	8113	7638	7962	8935	10712	4180	0
Cyclobacteriaceae	4551	15943	5470	0	8718	0	0	0
Chitinophagaceae	0	7035	0	0	5916	6191	0	0
Nitrospiraceae	0	0	0	0	0	0	4609	0
Planctomycetaceae	0	9581	0	0	0	0	54411	64225
Bradyrhizobiaceae	0	0	0	0	0	0	8202	4692
Hyphomonadaceae	0	0	5677	0	0	0	0	0
Rhodobacteraceae	0	0	0	0	0	0	14952	13064
Sphingomonadaceae	52203	24107	36288	42413	19109	16651	12633	10075
Burkholderiaceae	0	4600	0	0	5232	4615	0	0
Comamonadaceae	37929	47214	60947	24599	35544	13118	26556	24776
Methylophilaceae	0	8179	7996	0	0	0	0	0
Enterobacteriaceae	0	0	6593	0	92512	0	0	12620
Legionellaceae	0	0	0	0	0	0	6139	4414
Moraxellaceae	0	0	0	0	4601	62900	8751	130145

## Sheet: ST6 - Genus
Genus	1-S	2-S	3-S	1-M	2-M	3-M	2-B	3-B
Ilumatobacter	7972	0	5124	15843	5831	11387	0	0
Fimbriimonas	0	0	0	0	0	0	7290	0
Algoriphagus	0	10723	0	0	5875	0	0	0
Nitrospira	0	0	0	0	0	0	4479	0
Gemmata	0	0	0	0	0	0	5923	7331
Zavarzinella	0	0	0	0	0	0	9593	12679
Hyphomonas	0	0	4673	0	0	0	0	0
Reyranella	0	0	0	0	0	0	29408	19861
Sandarakinorhabdus	14010	6531	9805	6737	0	0	0	0
Sphingomonas	4884	0	0	4484	0	0	0	0
Sphingopyxis	5010	0	0	4787	0	0	0	0
Limnohabitans	10766	10988	15466	11572	11214	6527	0	5774
Polaromonas	0	0	0	0	0	0	4531	0
Klebsiella	0	0	0	0	21728	0	0	0
Acinetobacter	0	0	0	0	0	61846	8529	127420

## Sheet: ST7 - Species
Species	1-S	2-S	3-S	1-M	2-M	3-M	2-B	3-B
uncultured actinobacterium	0	0	0	4826	0	5128	0	0
actinobacterium acAcidi	56044	20172	37831	105393	44115	90401	5834	6098
actinobacterium acAMD-5	0	0	0	0	0	0	7061	6938
actinobacterium acMicro-4	15177	16141	19035	50540	25918	24867	10134	8759
actinobacterium SCGC AAA027-D23	11560	17119	11375	16673	14343	28646	6405	0
actinobacterium SCGC AAA027-J17	10425	14602	12596	0	9658	6900	0	0
actinobacterium SCGC AAA027-M14	8138	5053	0	0	0	0	0	0
actinobacterium SCGC AAA028-I14	5424	6582	5665	0	0	0	0	0
actinobacterium SCGC AAA044-D11	4638	8131	5985	0	7662	12704	0	0
actinobacterium SCGC AAA278-O22	10250	6772	5695	0	0	0	0	0
Fimbriimonas ginsengisoli	0	0	0	0	0	0	7290	0
Bacteroidetes bacterium SCGC AAA027-G08	0	11711	4938	0	17568	21479	0	0
uncultured bacterium	0	0	0	0	0	0	5063	4616
Candidatus Nitrospira defluvii	0	0	0	0	0	0	4464	0
Gemmata obscuriglobus	0	0	0	0	0	0	5890	7299
Zavarzinella formosa	0	0	0	0	0	0	9593	12679
Reyranella massiliensis	0	0	0	0	0	0	29408	19861
Limnohabitans sp. Rim28	4949	4975	6970	6081	5520	0	0	0
Klebsiella oxytoca	0	0	0	0	8372	0	0	0
Acinetobacter junii	0	0	0	0	0	5288	0	19012

## Sheet: ST8 - All LCA taxa
All LCA taxa	1-S	2-S	3-S	1-M	2-M	3-M	2-B	3-B
Ilumatobacter	7972	0	5124	15843	5831	11387	0	0
Microbacteriaceae	7276	8113	7638	7962	8935	10712	4180	0
uncultured actinobacterium	0	0	0	4826	0	5128	0	0
actinobacterium acAcidi	56044	20172	37831	105393	44115	90401	5834	6098
actinobacterium acAMD-5	0	0	0	0	0	0	7061	6938
actinobacterium acMicro-4	15177	16141	19035	50540	25918	24867	10134	8759
actinobacterium SCGC AAA027-D23	11560	17119	11375	16673	14343	28646	6405	0
actinobacterium SCGC AAA027-J17	10425	14602	12596	0	9658	6900	0	0
actinobacterium SCGC AAA027-M14	8138	5053	0	0	0	0	0	0
actinobacterium SCGC AAA028-I14	5424	6582	5665	0	0	0	0	0
actinobacterium SCGC AAA044-D11	4638	8131	5985	0	7662	12704	0	0
actinobacterium SCGC AAA278-O22	10250	6772	5695	0	0	0	0	0
Fimbriimonas ginsengisoli	0	0	0	0	0	0	7290	0
Algoriphagus	0	10723	0	0	5875	0	0	0
Flavobacteriales	0	0	0	0	4910	5854	5668	6098
Chitinophagaceae	0	7035	0	0	5916	6191	0	0
Bacteroidetes bacterium SCGC AAA027-G08	0	11711	4938	0	17568	21479	0	0
Verrucomicrobia	0	0	0	0	0	0	8167	6488
Chroococcales	0	0	0	0	0	0	8138	10022
uncultured bacterium	0	0	0	0	0	0	5063	4616
Firmicutes	0	0	0	0	0	0	4859	0
Candidatus Nitrospira defluvii	0	0	0	0	0	0	4464	0
Gemmata obscuriglobus	0	0	0	0	0	0	5890	7299
Zavarzinella formosa	0	0	0	0	0	0	9593	12679
Bradyrhizobiaceae	0	0	0	0	0	0	8202	4692
Hyphomonas	0	0	4673	0	0	0	0	0
Rhodobacteraceae	0	0	0	0	0	0	14952	13064
Reyranella massiliensis	0	0	0	0	0	0	29408	19861
Sandarakinorhabdus	14010	6531	9805	6737	0	0	0	0
Sphingomonas	4884	0	0	4484	0	0	0	0
Sphingopyxis	5010	0	0	4787	0	0	0	0
Burkholderiaceae	0	4600	0	0	5232	4615	0	0
Limnohabitans sp. Rim28	4949	4975	6970	6081	5520	0	0	0
Polaromonas	0	0	0	0	0	0	4531	0
Methylophilaceae	0	8179	7996	0	0	0	0	0
unclassified Betaproteobacteria (miscellaneous)	5209	7387	5948	7235	11075	13472	4058	5420
Deltaproteobacteria	0	0	0	0	0	0	4260	0
Klebsiella oxytoca	0	0	0	0	8372	0	0	0
Legionellaceae	0	0	0	0	0	0	6139	4414
Acinetobacter calcoaceticus/baumannii complex	0	0	0	0	0	5005	0	0
Acinetobacter junii	0	0	0	0	0	5288	0	19012
Eukaryota	6088	5122	6674	7833	8385	0	5511	0
