# Supplementary material for: Metagenomic investigation of the microbial diversity in a chrysotile asbestos mine pit pond, Lowell, Vermont, USA
Source: Genom Data. 2016 Nov 5;10:158–64. doi: 10.1016/j.gdata.2016.11.004 (PMC5121135; doi:10.1016/j.gdata.2016.11.004)
Supplement: Supplementary file 3 — Results from Statistical Analysis of Metagenomic Profiles (STAMP) v2.1.340 [8] analysis to test the statistical significance of differentially abundant taxonomic groups for each VAG Mine pit pond stratum. [file mmc3.xlsx]

## Sheet: ST9 - Phylum
Phylum	p-values	p-values (corrected)	Effect size	Epilimnion: mean rel. freq. (%)	Epilimnion: std. dev. (%)	Hypolimnion: mean rel. freq. (%)	Hypolimnion: std. dev. (%)	Metalimnion: mean rel. freq. (%)	Metalimnion: std. dev. (%)	1-E	1-E: parent seq. count	1-E: rel. freq. (%)	2-E	2-E: parent seq. count	2-E: rel. freq. (%)	3-E	3-E: parent seq. count	3-E: rel. freq. (%)	2-H	2-H: parent seq. count	2-H: rel. freq. (%)	3-H	3-H: parent seq. count	3-H: rel. freq. (%)	1-M	1-M: parent seq. count	1-M: rel. freq. (%)	2-M	2-M: parent seq. count	2-M: rel. freq. (%)	3-M	3-M: parent seq. count	3-M: rel. freq. (%)
Planctomycetes	7.98111e-06	7.183e-05	0.990863	0.665074	0.55973	10.3896	0.482341	0	0	4597	734518	0.625853	10122	739173	1.36937	0	738209	0	57311	578477	9.90722	67907	624610	10.8719	0	679397	0	0	755199	0	0	756136	0
Verrucomicrobia	0.000155603	0.000700212	0.970022	0	0	1.22527	0.186541	0	0	0	734518	0	0	739173	0	0	738209	0	8167	578477	1.41181	6488	624610	1.03873	0	679397	0	0	755199	0	0	756136	0
Cyanobacteria	0.000958736	0.00287621	0.937959	0	0	2.50251	0.135777	0.294967	0.417147	0	734518	0	0	739173	0	0	738209	0	13691	578477	2.36673	16479	624610	2.63829	6012	679397	0.884902	0	755199	0	0	756136	0
Actinobacteria <phylum>	0.00699583	0.0157406	0.862616	46.7287	2.96663	18.7944	3.3761	53.8635	8.16565	373871	734518	50.9002	332856	739173	45.0309	326695	738209	44.2551	128251	578477	22.1705	96304	624610	15.4183	409809	679397	60.3195	319778	755199	42.3435	445572	756136	58.9275
Proteobacteria	0.036611	0.0658998	0.733655	45.7411	3.54474	60.4915	4.389	38.5435	6.71659	330203	734518	44.9551	309317	739173	41.8464	372218	738209	50.4218	324540	578477	56.1025	405250	624610	64.8805	244105	679397	35.9297	360675	755199	47.7589	241524	756136	31.9419
Nitrospirae	0.246834	0.277688	0.428571	0	0	0.398374	0.398374	0	0	0	734518	0	0	739173	0	0	738209	0	4609	578477	0.796747	0	624610	0	0	679397	0	0	755199	0	0	756136	0
Armatimonadetes	0.246834	0.317358	0.428571	0	0	0.703399	0.703399	0	0	0	734518	0	0	739173	0	0	738209	0	8138	578477	1.4068	0	624610	0	0	679397	0	0	755199	0	0	756136	0
Firmicutes	0.246834	0.370251	0.428571	0	0	0.419982	0.419982	0	0	0	734518	0	0	739173	0	0	738209	0	4859	578477	0.839964	0	624610	0	0	679397	0	0	755199	0	0	756136	0
Bacteroidetes	0.798844	0.798844	0.0859187	6.86516	3.53413	5.07506	0.0772782	7.29803	3.14957	25847	734518	3.51891	86878	739173	11.7534	39296	738209	5.32315	28911	578477	4.99778	32182	624610	5.15234	19471	679397	2.86592	74746	755199	9.89752	69040	756136	9.13063

## Sheet: ST10 - Class
Class	p-values	p-values (corrected)	Effect size	Epilimnion: mean rel. freq. (%)	Epilimnion: std. dev. (%)	Hypolimnion: mean rel. freq. (%)	Hypolimnion: std. dev. (%)	Metalimnion: mean rel. freq. (%)	Metalimnion: std. dev. (%)	1-E	1-E: parent seq. count	1-E: rel. freq. (%)	2-E	2-E: parent seq. count	2-E: rel. freq. (%)	3-E	3-E: parent seq. count	3-E: rel. freq. (%)	2-H	2-H: parent seq. count	2-H: rel. freq. (%)	3-H	3-H: parent seq. count	3-H: rel. freq. (%)	1-M	1-M: parent seq. count	1-M: rel. freq. (%)	2-M	2-M: parent seq. count	2-M: rel. freq. (%)	3-M	3-M: parent seq. count	3-M: rel. freq. (%)
Planctomycetia	3.09559e-06	3.09559e-05	0.993744	0.757482	0.649245	12.6179	0.278752	0	0	4553	662890	0.686841	10008	631179	1.5856	0	648579	0	56836	460616	12.3391	67380	522462	12.8966	0	619306	0	0	658569	0	0	673539	0
Actinobacteria	0.00635037	0.0317518	0.867834	53.1689	2.48043	23.138	4.70532	60.2942	8.29983	373871	662890	56.4002	332856	631179	52.7356	326695	648579	50.3709	128251	460616	27.8434	96304	522462	18.4327	409809	619306	66.1723	319778	658569	48.5565	445572	673539	66.1539
Flavobacteriia	0.0202863	0.067621	0.78968	0	0	1.25028	0.0343053	0.572443	0.408192	0	662890	0	0	631179	0	0	648579	0	5917	460616	1.28458	6353	522462	1.21597	0	619306	0	5230	658569	0.794146	6218	673539	0.923183
Deltaproteobacteria	0.246834	0.308542	0.428571	0	0	0.462424	0.462424	0	0	0	662890	0	0	631179	0	0	648579	0	4260	460616	0.924848	0	522462	0	0	619306	0	0	658569	0	0	673539	0
Betaproteobacteria	0.168201	0.336402	0.509847	24.8899	4.39894	17.9939	1.58945	16.6281	3.93078	124454	662890	18.7745	170161	631179	26.9592	187673	648579	28.936	90204	460616	19.5833	85707	522462	16.4044	87245	619306	14.0875	146073	658569	22.1804	91711	673539	13.6163
Gammaproteobacteria	0.206409	0.344015	0.468025	1.56405	0.310833	19.3142	12.3765	9.42466	6.43759	8426	662890	1.2711	9005	631179	1.4267	12935	648579	1.99436	31956	460616	6.93767	165572	522462	31.6907	7025	619306	1.13433	110825	658569	16.8282	69452	673539	10.3115
Nitrospira <class>	0.246834	0.35262	0.428571	0	0	0.500308	0.500308	0	0	0	662890	0	0	631179	0	0	648579	0	4609	460616	1.00062	0	522462	0	0	619306	0	0	658569	0	0	673539	0
Alphaproteobacteria	0.165541	0.413851	0.512963	16.3869	4.27511	23.6766	5.38249	10.8453	5.00375	143534	662890	21.6528	70575	631179	11.1815	105890	648579	16.3265	133851	460616	29.0591	95580	522462	18.2942	110746	619306	17.8823	52504	658569	7.97244	45000	673539	6.68113
Sphingobacteriia	0.411711	0.457457	0.298808	0.781556	0.647853	0	0	0.828761	0.586122	0	662890	0	10013	631179	1.5864	4918	648579	0.758273	0	460616	0	0	522462	0	0	619306	0	8274	658569	1.25636	8284	673539	1.22992
Cytophagia	0.475942	0.475942	0.256944	2.45123	1.47543	1.04633	0.0190104	1.40657	0.726056	8052	662890	1.21468	28561	631179	4.52502	10468	648579	1.61399	4732	460616	1.02732	5566	522462	1.06534	4481	619306	0.723552	15885	658569	2.41205	7302	673539	1.08412

## Sheet: ST11 - Order
Order	p-values	p-values (corrected)	Effect size	Epilimnion: mean rel. freq. (%)	Epilimnion: std. dev. (%)	Hypolimnion: mean rel. freq. (%)	Hypolimnion: std. dev. (%)	Metalimnion: mean rel. freq. (%)	Metalimnion: std. dev. (%)	1-E	1-E: parent seq. count	1-E: rel. freq. (%)	2-E	2-E: parent seq. count	2-E: rel. freq. (%)	3-E	3-E: parent seq. count	3-E: rel. freq. (%)	2-H	2-H: parent seq. count	2-H: rel. freq. (%)	3-H	3-H: parent seq. count	3-H: rel. freq. (%)	1-M	1-M: parent seq. count	1-M: rel. freq. (%)	2-M	2-M: parent seq. count	2-M: rel. freq. (%)	3-M	3-M: parent seq. count	3-M: rel. freq. (%)
Chroococcales	2.0048e-06	3.40816e-05	0.994742	0	0	2.98028	0.187649	0	0	0	215697	0	0	217478	0	0	239484	0	8138	256887	3.16793	10022	358873	2.79263	0	176416	0	0	263132	0	0	203208	0
Planctomycetales	0.000130211	0.00110679	0.972084	2.21512	1.86184	20.2029	1.66122	0	0	4508	215697	2.08997	9907	217478	4.5554	0	239484	0	56166	256887	21.8641	66541	358873	18.5417	0	176416	0	0	263132	0	0	203208	0
Rhodobacterales	0.00236968	0.0134282	0.9109	2.98609	0.323086	5.2305	1.23382	0	0	6169	215697	2.86003	5804	217478	2.66878	8213	239484	3.42946	16606	256887	6.46432	14343	358873	3.99668	0	176416	0	0	263132	0	0	203208	0
Legionellales	0.00501262	0.0213036	0.879766	0	0	1.91902	0.614385	0	0	0	215697	0	0	217478	0	0	239484	0	6508	256887	2.53341	4682	358873	1.30464	0	176416	0	0	263132	0	0	203208	0
Rhodospirillales	0.00685292	0.0232999	0.863746	0	0	9.90682	3.40759	0	0	0	215697	0	0	217478	0	0	239484	0	34203	256887	13.3144	23324	358873	6.49924	0	176416	0	0	263132	0	0	203208	0
Burkholderiales	0.0186567	0.0528607	0.796608	37.4123	5.38681	14.9706	3.34675	20.1712	5.08425	65392	215697	30.3166	83858	217478	38.5593	103843	239484	43.3611	47055	256887	18.3174	41715	358873	11.6239	40689	176416	23.0642	64271	263132	24.4254	26466	203208	13.0241
Actinomycetales	0.0419505	0.10188	0.718749	15.7166	1.37799	6.36005	2.45589	22.2655	5.80398	36289	215697	16.8241	35996	217478	16.5516	32987	239484	13.7742	22647	256887	8.81594	14011	358873	3.90417	46210	176416	26.1938	36996	263132	14.0599	53937	203208	26.5428
Methylophilales	0.13368	0.227256	0.552877	2.4442	1.73771	0	0	0	0	0	215697	0	8454	217478	3.88729	8251	239484	3.44532	0	256887	0	0	358873	0	0	176416	0	0	263132	0	0	203208	0
Flavobacteriales	0.122786	0.231929	0.567825	0	0	1.95281	0.253605	1.58226	1.19307	0	215697	0	0	217478	0	0	239484	0	5668	256887	2.20642	6098	358873	1.69921	0	176416	0	4910	263132	1.86598	5854	203208	2.88079
Rhizobiales	0.152583	0.23581	0.528586	2.20211	1.80052	5.9261	2.37833	0.99613	1.40874	9513	215697	4.41035	0	217478	0	5259	239484	2.19597	21333	256887	8.30443	12732	358873	3.54777	5272	176416	2.98839	0	263132	0	0	203208	0
Acidimicrobiales	0.112922	0.23996	0.582062	2.0182	1.57146	0	0	5.81571	2.86637	8268	215697	3.83315	0	217478	0	5320	239484	2.22144	0	256887	0	0	358873	0	16450	176416	9.32455	6061	263132	2.30341	11825	203208	5.81916
Nitrospirales	0.246834	0.322783	0.428571	0	0	0.897087	0.897087	0	0	0	215697	0	0	217478	0	0	239484	0	4609	256887	1.79417	0	358873	0	0	176416	0	0	263132	0	0	203208	0
Sphingomonadales	0.243172	0.344494	0.431977	24.7927	8.29335	5.66844	1.50903	19.9019	11.3281	77507	215697	35.9333	34898	217478	16.0467	53640	239484	22.3982	18438	256887	7.17747	14927	358873	4.15941	63314	176416	35.889	28983	263132	11.0146	26015	203208	12.8022
Cytophagales	0.315236	0.382787	0.369835	7.07821	4.2882	1.69598	0.145294	4.05647	1.4646	8051	215697	3.73255	28558	217478	13.1314	10467	239484	4.37065	4730	256887	1.84128	5565	358873	1.55069	4481	176416	2.54002	15884	263132	6.03651	7301	203208	3.59287
Pseudomonadales	0.391717	0.443946	0.312632	0	0	20.5311	16.3324	11.0867	14.2911	0	215697	0	0	217478	0	0	239484	0	10786	256887	4.19873	132293	358873	36.8635	0	176416	0	5251	263132	1.99558	63532	203208	31.2645
Sphingobacteriales	0.424606	0.451144	0.290105	2.21673	1.88143	0	0	2.40476	1.74256	0	215697	0	10003	217478	4.59955	4911	239484	2.05066	0	256887	0	0	358873	0	0	176416	0	8264	263132	3.14063	8278	203208	4.07366
Enterobacteriales	0.576034	0.576034	0.197991	0.917667	1.29778	1.75828	1.75828	11.7193	16.5736	0	215697	0	0	217478	0	6593	239484	2.753	0	256887	0	12620	358873	3.51656	0	176416	0	92512	263132	35.158	0	203208	0

## Sheet: ST12 - Family
Family	p-values	p-values (corrected)	Effect size	Epilimnion: mean rel. freq. (%)	Epilimnion: std. dev. (%)	Hypolimnion: mean rel. freq. (%)	Hypolimnion: std. dev. (%)	Metalimnion: mean rel. freq. (%)	Metalimnion: std. dev. (%)	1-E	1-E: parent seq. count	1-E: rel. freq. (%)	2-E	2-E: parent seq. count	2-E: rel. freq. (%)	3-E	3-E: parent seq. count	3-E: rel. freq. (%)	2-H	2-H: parent seq. count	2-H: rel. freq. (%)	3-H	3-H: parent seq. count	3-H: rel. freq. (%)	1-M	1-M: parent seq. count	1-M: rel. freq. (%)	2-M	2-M: parent seq. count	2-M: rel. freq. (%)	3-M	3-M: parent seq. count	3-M: rel. freq. (%)
Planctomycetaceae	0.00269919	0.0431871	0.906137	2.5596	3.61982	31.5359	7.20926	0	0	0	110227	0	9581	124772	7.67881	0	135929	0	54411	140433	38.7452	64225	264011	24.3266	0	91424	0	0	186628	0	0	126012	0
Rhodobacteraceae	0.00887946	0.0710357	0.848869	0	0	7.79767	2.8494	0	0	0	110227	0	0	124772	0	0	135929	0	14952	140433	10.6471	13064	264011	4.94828	0	91424	0	0	186628	0	0	126012	0
Legionellaceae	0.020244	0.0809761	0.789855	0	0	3.02169	1.34979	0	0	0	110227	0	0	124772	0	0	135929	0	6139	140433	4.37148	4414	264011	1.6719	0	91424	0	0	186628	0	0	126012	0
Comamonadaceae	0.0182953	0.0975748	0.798193	39.0292	4.33922	14.1473	4.76281	18.7873	6.73709	37929	110227	34.4099	47214	124772	37.8402	60947	135929	44.8374	26556	140433	18.9101	24776	264011	9.38446	24599	91424	26.9065	35544	186628	19.0454	13118	126012	10.4101
Microbacteriaceae	0.0317242	0.101517	0.74849	6.24076	0.441418	1.48825	1.48825	7.33242	1.80146	7276	110227	6.60092	8113	124772	6.50226	7638	135929	5.61911	4180	140433	2.97651	0	264011	0	7962	91424	8.70887	8935	186628	4.7876	10712	126012	8.50078
Bradyrhizobiaceae	0.0396672	0.105779	0.724975	0	0	3.80885	2.03165	0	0	0	110227	0	0	124772	0	0	135929	0	8202	140433	5.84051	4692	264011	1.7772	0	91424	0	0	186628	0	0	126012	0
Methylophilaceae	0.133292	0.304667	0.553397	4.14588	2.94441	0	0	0	0	0	110227	0	8179	124772	6.55516	7996	135929	5.88248	0	140433	0	0	264011	0	0	91424	0	0	186628	0	0	126012	0
Cyclobacteriaceae	0.156933	0.313866	0.523256	6.97687	4.10203	0	0	1.55711	2.20208	4551	110227	4.12875	15943	124772	12.7777	5470	135929	4.02416	0	140433	0	0	264011	0	0	91424	0	8718	186628	4.67132	0	126012	0
Acidimicrobiaceae	0.181245	0.322214	0.494982	3.8049	3.06319	0	0	10.2083	6.04795	8268	110227	7.50088	0	124772	0	5320	135929	3.91381	0	140433	0	0	264011	0	16450	91424	17.9931	6061	186628	3.24764	11825	126012	9.38403
Nitrospiraceae	0.246834	0.394934	0.428571	0	0	1.641	1.641	0	0	0	110227	0	0	124772	0	0	135929	0	4609	140433	3.28199	0	264011	0	0	91424	0	0	186628	0	0	126012	0
Sphingomonadaceae	0.310288	0.451328	0.37381	31.1256	11.8675	6.40594	2.58981	23.2815	16.3863	52203	110227	47.3595	24107	124772	19.3208	36288	135929	26.6963	12633	140433	8.99575	10075	264011	3.81613	42413	91424	46.3915	19109	186628	10.2391	16651	126012	13.2138
Moraxellaceae	0.432258	0.576344	0.285015	0	0	27.7634	21.5319	17.4604	22.9715	0	110227	0	0	124772	0	0	135929	0	8751	140433	6.23144	130145	264011	49.2953	0	91424	0	4601	186628	2.46533	62900	126012	49.9159
Hyphomonadaceae	0.506701	0.579087	0.238095	1.39215	1.9688	0	0	0	0	0	110227	0	0	124772	0	5677	135929	4.17645	0	140433	0	0	264011	0	0	91424	0	0	186628	0	0	126012	0
Enterobacteriaceae	0.58363	0.58363	0.193778	1.61678	2.28647	2.39005	2.39005	16.5234	23.3676	0	110227	0	0	124772	0	6593	135929	4.85033	0	140433	0	12620	264011	4.7801	0	91424	0	92512	186628	49.5703	0	126012	0
Burkholderiaceae	0.480739	0.591679	0.253957	1.22891	1.73794	0	0	2.15526	1.56382	0	110227	0	4600	124772	3.68672	0	135929	0	0	140433	0	0	264011	0	0	91424	0	5232	186628	2.80344	4615	126012	3.66235
Chitinophagaceae	0.557701	0.594881	0.2083	1.87943	2.65791	0	0	2.69432	2.03373	0	110227	0	7035	124772	5.63828	0	135929	0	0	140433	0	0	264011	0	0	91424	0	5916	186628	3.16994	6191	126012	4.91302

## Sheet: ST13 - Genus
Genus	p-values	p-values (corrected)	Effect size	Epilimnion: mean rel. freq. (%)	Epilimnion: std. dev. (%)	Hypolimnion: mean rel. freq. (%)	Hypolimnion: std. dev. (%)	Metalimnion: mean rel. freq. (%)	Metalimnion: std. dev. (%)	1-E	1-E: parent seq. count	1-E: rel. freq. (%)	2-E	2-E: parent seq. count	2-E: rel. freq. (%)	3-E	3-E: parent seq. count	3-E: rel. freq. (%)	2-H	2-H: parent seq. count	2-H: rel. freq. (%)	3-H	3-H: parent seq. count	3-H: rel. freq. (%)	1-M	1-M: parent seq. count	1-M: rel. freq. (%)	2-M	2-M: parent seq. count	2-M: rel. freq. (%)	3-M	3-M: parent seq. count	3-M: rel. freq. (%)
Sandarakinorhabdus	0.00848438	0.0424219	0.851595	27.98	3.9722	0	0	5.17161	7.31376	14010	42642	32.8549	6531	28242	23.1251	9805	35068	27.96	0	69753	0	0	173065	0	6737	43423	15.5148	0	44648	0	0	79760	0
Gemmata	0.00606051	0.0454538	0.870281	0	0	6.36369	2.12771	0	0	0	42642	0	0	28242	0	0	35068	0	5923	69753	8.49139	7331	173065	4.23598	0	43423	0	0	44648	0	0	79760	0
Zavarzinella	0.00403804	0.0605706	0.889727	0	0	10.5395	3.21333	0	0	0	42642	0	0	28242	0	0	35068	0	9593	69753	13.7528	12679	173065	7.32615	0	43423	0	0	44648	0	0	79760	0
Limnohabitans	0.0228641	0.0857405	0.779371	36.0856	7.95197	1.66816	1.66816	19.9831	8.36714	10766	42642	25.2474	10988	28242	38.9066	15466	35068	44.1029	0	69753	0	5774	173065	3.33632	11572	43423	26.6495	11214	44648	25.1165	6527	79760	8.1833
Reyranella	0.0508703	0.152611	0.696201	0	0	26.8181	15.3421	0	0	0	42642	0	0	28242	0	0	35068	0	29408	69753	42.1602	19861	173065	11.476	0	43423	0	0	44648	0	0	79760	0
Fimbriimonas	0.246834	0.41139	0.428571	0	0	5.22558	5.22558	0	0	0	42642	0	0	28242	0	0	35068	0	7290	69753	10.4512	0	173065	0	0	43423	0	0	44648	0	0	79760	0
Ilumatobacter	0.173858	0.434645	0.503319	11.1023	8.02555	0	0	21.2739	10.7675	7972	42642	18.6952	0	28242	0	5124	35068	14.6116	0	69753	0	0	173065	0	15843	43423	36.4853	5831	44648	13.0599	11387	79760	14.2766
Nitrospira	0.246834	0.462814	0.428571	0	0	3.21061	3.21061	0	0	0	42642	0	0	28242	0	0	35068	0	4479	69753	6.42123	0	173065	0	0	43423	0	0	44648	0	0	79760	0
Polaromonas	0.246834	0.52893	0.428571	0	0	3.24789	3.24789	0	0	0	42642	0	0	28242	0	0	35068	0	4531	69753	6.49578	0	173065	0	0	43423	0	0	44648	0	0	79760	0
Hyphomonas	0.506701	0.633376	0.238095	4.44185	6.28172	0	0	0	0	0	42642	0	0	28242	0	4673	35068	13.3255	0	69753	0	0	173065	0	0	43423	0	0	44648	0	0	79760	0
Acinetobacter	0.431844	0.647765	0.285289	0	0	42.9265	30.699	25.8467	36.5528	0	42642	0	0	28242	0	0	35068	0	8529	69753	12.2274	127420	173065	73.6255	0	43423	0	0	44648	0	61846	79760	77.5401
Klebsiella	0.506701	0.690956	0.238095	0	0	0	0	16.2217	22.941	0	42642	0	0	28242	0	0	35068	0	0	69753	0	0	173065	0	0	43423	0	21728	44648	48.6651	0	79760	0
Algoriphagus	0.638619	0.736869	0.164211	12.6561	17.8984	0	0	4.38616	6.20297	0	42642	0	10723	28242	37.9683	0	35068	0	0	69753	0	0	173065	0	0	43423	0	5875	44648	13.1585	0	79760	0
Sphingopyxis	0.744308	0.744308	0.111411	3.91633	5.53852	0	0	3.6747	5.19682	5010	42642	11.749	0	28242	0	0	35068	0	0	69753	0	0	173065	0	4787	43423	11.0241	0	44648	0	0	79760	0
Sphingomonas	0.74328	0.796371	0.111902	3.81783	5.39923	0	0	3.44211	4.86788	4884	42642	11.4535	0	28242	0	0	35068	0	0	69753	0	0	173065	0	4484	43423	10.3263	0	44648	0	0	79760	0

## Sheet: ST14 - Species
Species	p-values	p-values (corrected)	Effect size	Epilimnion: mean rel. freq. (%)	Epilimnion: std. dev. (%)	Hypolimnion: mean rel. freq. (%)	Hypolimnion: std. dev. (%)	Metalimnion: mean rel. freq. (%)	Metalimnion: std. dev. (%)	1-E	1-E: parent seq. count	1-E: rel. freq. (%)	2-E	2-E: parent seq. count	2-E: rel. freq. (%)	3-E	3-E: parent seq. count	3-E: rel. freq. (%)	2-H	2-H: parent seq. count	2-H: rel. freq. (%)	3-H	3-H: parent seq. count	3-H: rel. freq. (%)	1-M	1-M: parent seq. count	1-M: rel. freq. (%)	2-M	2-M: parent seq. count	2-M: rel. freq. (%)	3-M	3-M: parent seq. count	3-M: rel. freq. (%)
uncultured bacterium	7.24349e-10	1.4487e-08	0.999779	0	0	5.48448	0.0705836	0	0	0	126605	0	0	111258	0	0	110090	0	5063	91142	5.55507	4616	85262	5.4139	0	183513	0	0	133156	0	0	195413	0
actinobacterium acAMD-5	1.82825e-08	1.82825e-07	0.999197	0	0	7.94226	0.19501	0	0	0	126605	0	0	111258	0	0	110090	0	7061	91142	7.74725	6938	85262	8.13727	0	183513	0	0	133156	0	0	195413	0
actinobacterium SCGC AAA028-I14	0.00011374	0.000568698	0.973554	5.11532	0.666523	0	0	0	0	5424	126605	4.28419	6582	111258	5.91598	5665	110090	5.14579	0	91142	0	0	85262	0	0	183513	0	0	133156	0	0	195413	0
Gemmata obscuriglobus	0.000102313	0.00068209	0.97465	0	0	7.51156	1.04911	0	0	0	126605	0	0	111258	0	0	110090	0	5890	91142	6.46244	7299	85262	8.56067	0	183513	0	0	133156	0	0	195413	0
Reyranella massiliensis	0.000206956	0.000827823	0.966399	0	0	27.7801	4.48603	0	0	0	126605	0	0	111258	0	0	110090	0	29408	91142	32.2661	19861	85262	23.2941	0	183513	0	0	133156	0	0	195413	0
Zavarzinella formosa	0.000273556	0.000911855	0.962432	0	0	12.698	2.17265	0	0	0	126605	0	0	111258	0	0	110090	0	9593	91142	10.5253	12679	85262	14.8706	0	183513	0	0	133156	0	0	195413	0
actinobacterium SCGC AAA278-O22	0.000683619	0.0019532	0.945809	6.45195	1.22093	0	0	0	0	10250	126605	8.09605	6772	111258	6.08675	5695	110090	5.17304	0	91142	0	0	85262	0	0	183513	0	0	133156	0	0	195413	0
actinobacterium SCGC AAA027-J17	0.016715	0.0417875	0.805355	10.9334	2.02848	0	0	3.59471	2.96143	10425	126605	8.23427	14602	111258	13.1244	12596	110090	11.4415	0	91142	0	0	85262	0	0	183513	0	9658	133156	7.25315	6900	195413	3.53098
actinobacterium acAcidi	0.0350233	0.0778295	0.738337	32.2538	10.7738	6.77654	0.375536	45.6075	9.93141	56044	126605	44.2668	20172	111258	18.1308	37831	110090	34.3637	5834	91142	6.401	6098	85262	7.15207	105393	183513	57.4308	44115	133156	33.1303	90401	195413	46.2615
Limnohabitans sp. Rim28	0.0513579	0.102716	0.69504	4.90393	1.03503	0	0	2.48639	1.79064	4949	126605	3.90901	4975	111258	4.47159	6970	110090	6.33118	0	91142	0	0	85262	0	6081	183513	3.31366	5520	133156	4.14551	0	195413	0
actinobacterium SCGC AAA027-D23	0.0972269	0.176776	0.606346	11.6167	2.71063	3.51375	3.51375	11.5054	2.33389	11560	126605	9.13076	17119	111258	15.3868	11375	110090	10.3325	6405	91142	7.0275	0	85262	0	16673	183513	9.08546	14343	133156	10.7716	28646	195413	14.6592
actinobacterium SCGC AAA027-M14	0.147854	0.21122	0.534486	3.65652	2.69778	0	0	0	0	8138	126605	6.42787	5053	111258	4.5417	0	110090	0	0	91142	0	0	85262	0	0	183513	0	0	133156	0	0	195413	0
uncultured actinobacterium	0.131688	0.21948	0.555555	0	0	0	0	1.75132	1.23838	0	126605	0	0	111258	0	0	110090	0	0	91142	0	0	85262	0	4826	183513	2.62979	0	133156	0	5128	195413	2.62419
actinobacterium SCGC AAA044-D11	0.145629	0.224045	0.5373	5.46935	1.4882	0	0	4.08509	2.90464	4638	126605	3.66336	8131	111258	7.30824	5985	110090	5.43646	0	91142	0	0	85262	0	0	183513	0	7662	133156	5.75415	12704	195413	6.5011
actinobacterium acMicro-4	0.212372	0.283163	0.461929	14.5953	2.16571	10.696	0.422936	19.91	6.05637	15177	126605	11.9877	16141	111258	14.5077	19035	110090	17.2904	10134	91142	11.1189	8759	85262	10.273	50540	183513	27.5403	25918	133156	19.4644	24867	195413	12.7254
Candidatus Nitrospira defluvii	0.246834	0.290393	0.428571	0	0	2.44893	2.44893	0	0	0	126605	0	0	111258	0	0	110090	0	4464	91142	4.89785	0	85262	0	0	183513	0	0	133156	0	0	195413	0
Acinetobacter junii	0.272517	0.302797	0.405492	0	0	11.1492	11.1492	0.902021	1.27565	0	126605	0	0	111258	0	0	110090	0	0	91142	0	19012	85262	22.2983	0	183513	0	0	133156	0	5288	195413	2.70606
Fimbriimonas ginsengisoli	0.246834	0.308542	0.428571	0	0	3.99925	3.99925	0	0	0	126605	0	0	111258	0	0	110090	0	7290	91142	7.99851	0	85262	0	0	183513	0	0	133156	0	0	195413	0
Bacteroidetes bacterium SCGC AAA027-G08	0.362168	0.38123	0.333862	5.0038	4.31282	0	0	8.06171	5.77094	0	126605	0	11711	111258	10.526	4938	110090	4.48542	0	91142	0	0	85262	0	0	183513	0	17568	133156	13.1935	21479	195413	10.9916
Klebsiella oxytoca	0.506701	0.506701	0.238095	0	0	0	0	2.09579	2.96389	0	126605	0	0	111258	0	0	110090	0	0	91142	0	0	85262	0	0	183513	0	8372	133156	6.28736	0	195413	0
